# Supplementary material for: Preoperative Gamma-Glutamyltransferase-to-Lymphocyte Ratio as an Independent Prognostic Biomarker in Patients Undergoing Radical Cystectomy for Bladder Cancer
Source: Medicina (Kaunas). 2026 Feb 8;62(2):343. doi: 10.3390/medicina62020343 (PMC12942478; doi:10.3390/medicina62020343)
Supplement: Supplementary file 1 [file medicina-62-00343-s001.zip]

Archive with 1 entries (1 files):
- medicina-4106299-supplementary.pdf
